# Supplementary material for: Construction and Verification of a Predictive Model for the Progression of Aortic Valve Calcification
Source: Glob Heart. 2025 Sep 24;20(1):84. doi: 10.5334/gh.1473 (PMC12466327; doi:10.5334/gh.1473)
Supplement: Supplementary file. — Figure S1 and Tables S1 to S2. [file gh-20-1-1473-s1.zip]

Archive with 3 entries (3 files):
- gh-1473_zhuang-s1/Figure S1.tif
- gh-1473_zhuang-s1/Table 1.docx
- gh-1473_zhuang-s1/Table 2.docx
